# Supplementary material for: Brain Tumor-Induced Changes in Routine Parameters of the Lipid Spectrum of Blood Plasma and Its Short-Chain Fatty Acids
Source: Curr Issues Mol Biol. 2025 Mar 26;47(4):228. doi: 10.3390/cimb47040228 (PMC12026183; doi:10.3390/cimb47040228)
Supplement: Supplementary file 1 [file cimb-47-00228-s001.zip]

Archive with 2 entries (2 files):
- Supplementary information  File S1.pdf
- Supplementary information File S2.pdf
